# Supplementary material for: On-admission SARS-CoV-2 RNAemia as a single potent predictive marker of critical condition development and mortality in COVID-19
Source: PLoS One. 2021 Jul 13;16(7):e0254640. doi: 10.1371/journal.pone.0254640 (PMC8277033; doi:10.1371/journal.pone.0254640)
Supplement: S1 Table — Plasma PCR of patient No. 18 in the negative group turned positive on day seven. Abbreviation: No, number; CCI, Charlson Comorbidity Index; RR, respiratory rate; SBP, systolic blood pressure; DBP diastolic blood pressure; GCS, Glasgow Coma Scale; LDH, lactate dehydrogenase; BUN, blood urea nitrogen; CRP, C-reactive protein; ND, no data. (XLSX) [file pone.0254640.s001.xlsx]

## Sheet: S1 Table
No	Age	Sex	Ethnicity	Days between onset and sampling	LDH (mg/dL)	BUN (mg/dL)	Ferritin (ng/mL)	CRP (mg/dL)	D-dimer (µg/dL)	lymphocyte (/µL)	Ct value of the nasopharyngeal PCR	Plasma viral RNA	4C Mortality	CURB-65	A-DROP	Outcome
1	70	Female	Japanese	12	305	20.4	590.3	8.7	2.15	300	ND	Positive	12	2	1	Death
2	79	Female	Japanese	6	404	18.2	1392.35	9.3	1.98	947.5	17.81	Positive	11	2	3	Death
3	93	Female	Japanese	7	303	8.2	408.1	7	3.27	380.25	20.26	Positive	13	2	3	Death
4	85	Male	Japanese	3	331	26.8	225.38	5.4	2.44	829.93	20.59	Positive	13	3	3	Death
5	89	Male	Japanese	3	616	26.4	3298.09	18.9	1.89	437.36	21.62	Positive	16	3	4	Death
6	78	Male	Japanese	0	228	55.3	ND	12.4	43.92	548.25	17.33	Positive	17	3	4	Death
7	66	Male	Japanese	8	497	23.9	2111	25.8	2.42	921	ND	Positive	11	2	2	Critical
8	53	Male	Japanese	9	358	12.2	ND	15.5	2.18	700.7	ND	Positive	9	1	1	Critical
9	56	Male	Japanese	9	469	9.7	ND	13.7	1.24	773.5	ND	Positive	8	0	1	Critical
10	64	Male	Japanese	8	515	23	ND	8.4	1.28	596.4	ND	Positive	10	1	2	Critical
11	79	Male	Japanese	7	532	38.7	2016.6	14.5	1.8	1418.3	ND	Positive	14	4	3	Critical
12	65	Female	Japanese	8	283	13	45.81	8.5	1.55	1252.08	21.5	Positive	11	3	2	Critical
13	61	Male	Japanese	8	408	9.4	1928.1	19.3	2.6	916	ND	Positive	10	0	1	Severe
14	41	Female	Asian other than Japanese	7	334	8.7	189.22	2	0.89	1240.18	24.57	Positive	1	0	0	Moderate
15	88	Female	Japanese	9	483	22	375.6	11.9	3.61	740.3	ND	Negative	15	4	4	Death
16	94	Female	Japanese	1	181	18.3	548.89	3.1	16.96	1858.2	17.46	Negative	12	2	2	Death
17	88	Female	Japanese	2	322	25.1	230.75	5	5.78	1432.34	14.69	Negative	12	3	3	Death
18	94	Male	Japanese	8	301	27	326.2	5.7	1.88	1019.15	17.18	Negative*	15	3	4	Critical
19	46	Male	Japanese	2	546	14.3	4947.1	3.8	1.41	987.2	ND	Negative	4	0	1	Critical
20	71	Female	Japanese	2	194	7	ND	4.3	1.37	1039.22	ND	Negative	9	1	0	Critical
21	80	Male	Japanese	2	251	66	165.8	8.5	ND	1094.6	ND	Negative	15	3	3	Severe
22	42	Male	Japanese	13	326	14.7	486.2	9.4	1.22	1278.9	ND	Negative	3	0	0	Severe
23	84	Male	Japanese	5	265	28.5	721.2	1.8	3.06	775	22.47	Negative	11	3	3	Severe
24	70	Female	Japanese	12	255	23.2	49.3	1	4.41	602	ND	Negative	10	3	2	Severe
25	84	Female	Japanese	5	302	25.3	205.9	9.1	1.63	840	25.36	Negative	11	2	2	Severe
26	72	Female	Japanese	6	258	15.1	ND	4.2	2.17	1304.1	23.58	Negative	8	1	0	Severe
27	86	Male	Japanese	5	472	63.2	1487.36	5.1	4.45	181.115	19.44	Negative	17	3	4	Severe
28	68	Male	Japanese	10	338	17.4	ND	16.1	2.6	569.85	31.74	Negative	9	1	1	Severe
29	52	Female	Japanese	4	329	6.3	ND	1.1	1.49	620.4	26.3	Negative	4	0	0	Severe
30	70	Female	Japanese	2	215	12.1	121.93	0.2	0.81	751.14	19.66	Negative	8	1	0	Severe
31	40	Male	Japanese	3	283	11.1	ND	0.7	0.95	1520.66	23.45	Negative	3	1	0	Severe
32	65	Male	Japanese	11	568	19.4	ND	13.8	2.89	1209.63	34.5	Negative	9	2	1	Severe
33	45	Male	Japanese	5	301	10.4	1539.15	4.5	0.97	1059.84	40	Negative	3	0	0	Severe
34	63	Male	Japanese	8	258	11.1	ND	6.2	ND	1120.24	32.5	Negative	7	0	0	Severe
35	41	Male	Japanese	7	435	9	1559.15	11.3	1.52	1822.08	26.16	Negative	5	0	0	Severe
36	55	Male	Japanese	9	253	9.1	1634.28	5.3	1.08	1798.4	26.48	Negative	7	0	1	Severe
37	46	Male	Japanese	12	330	13.9	808.85	3.6	2.25	950.64	31.79	Negative	2	0	0	Severe
38	62	Male	Japanese	11	327	9.7	1204.04	18.8	1.9	830.8	40	Negative	10	0	1	Severe
39	56	Male	Japanese	3	363	19.9	69.32	2.6	2.48	621.25	28.85	Negative	7	1	1	Severe
40	70	Male	Japanese	12	331	18.6	1062.18	14.3	1.93	641.9	31.9	Negative	12	1	2	Severe
41	60	Male	Japanese	4	258	11.4	ND	2	1.01	629.85	16.93	Negative	7	0	0	Severe
42	69	Female	Japanese	5	231	17.5	394.77	3.5	1.02	859.56	25.04	Negative	5	2	0	Severe
43	77	Male	Japanese	5	250	24.1	ND	6.2	1.43	473.96	23.54	Negative	11	2	2	Severe
44	40	Male	Japanese	7	303	11.8	1239.23	7	1.13	629.2	32.63	Negative	4	0	1	Severe
45	49	Male	Japanese	6	237	14.1	585.2	0.5	0.96	789.6	ND	Negative	2	0	0	Moderate
46	63	Female	Japanese	3	161	14.1	198.7	0.1	0.69	1632.4	ND	Negative	5	0	0	Moderate
47	55	Male	Japanese	6	268	14.4	ND	5.3	ND	1352.4	ND	Negative	4	0	0	Moderate
48	58	Male	Japanese	11	406	19.5	1466.7	5.8	1.05	949.3	ND	Negative	7	1	1	Moderate
49	83	Female	Japanese	5	207	14.6	439.8	0.3	2.36	1026	20.91	Negative	10	1	1	Moderate
50	74	Female	Japanese	1	392	9.6	390.6	12.3	1.91	866.4	ND	Negative	8	1	0	Moderate
51	48	Female	Japanese	4	181	7.7	32.3	0.5	1.07	985.4	36.83	Negative	1	0	0	Moderate
52	55	Female	Japanese	10	218	11.3	61.33	0.9	1.37	837.2	27.29	Negative	3	0	0	Moderate
53	44	Female	Japanese	3	193	8.4	ND	0.1	0.87	1220.94	18.5	Negative	0	0	0	Moderate
54	30	Male	Japanese	7	363	10.9	421.23	3.8	1.49	1378	ND	Negative	1	0	0	Moderate
55	57	Male	Japanese	11	279	6.5	645.76	15.5	1.63	951.06	24.92	Negative	5	0	0	Moderate
56	47	Female	Japanese	7	145	9.9	115.43	4	0.84	909.48	23	Negative	1	1	0	Moderate
57	35	Male	Japanese	6	149	10.7	404.97	7.1	1.14	962.22	20.27	Negative	3	0	0	Moderate
58	70	Female	Japanese	2	248	13.1	215.94	1.4	0.81	831.57	ND	Negative	6	1	0	Moderate
59	25	Male	Japanese	4	163	10.5	146.03	0.1	0.59	1777.44	28.96	Negative	1	0	0	Moderate
60	35	Male	Japanese	3	190	7.3	675.33	7.8	1.22	756.7	27.93	Negative	3	0	0	Moderate
61	41	Male	Japanese	1	175	10.8	387.5	0.2	0.65	2657.6	40	Negative	1	0	0	Moderate
62	49	Male	Japanese	8	273	13.4	631.71	2.3	1.27	567.63	24.9	Negative	1	0	0	Moderate
63	64	Male	Japanese	6	276	5.2	643.46	3.3	1.36	1420.32	19.8	Negative	6	0	0	Moderate
64	76	Male	Japanese	2	223	14.4	1183.99	1.8	1.62	1272.54	35.74	Negative	10	1	1	Moderate
65	60	Male	Japanese	2	161	13.6	232.18	4.4	4.6	253.44	14.9	Negative	8	0	0	Moderate
66	56	Male	Japanese	5	202	20.6	905.1	10.2	1.17	1951.56	40	Negative	7	1	0	Moderate
67	24	Male	Asian other than Japanese	1	194	12.7	91.87	0.4	0.86	359.32	ND	Negative	1	0	0	Moderate
68	45	Male	Japanese	5	392	12.1	ND	14.8	1.28	1529.3	40	Negative	3	0	0	Moderate
69	50	Male	Japanese	10	229	14.6	195.55	7.9	1.38	688.08	ND	Negative	4	0	0	Moderate
70	39	Female	Japanese	0	261	6	80.06	1.7	1.11	969	ND	Negative	1	0	0	Moderate
71	46	Female	Asian other than Japanese	11	198	6.5	70.78	4.5	2.38	1120.79	35.84	Negative	1	0	0	Moderate
72	45	Male	Japanese	12	311	11.3	995.52	7.6	1.02	1118.72	30.24	Negative	4	0	0	Moderate
73	74	Male	Japanese	4	326	8.2	1354.61	24.8	2.44	231.57	25.54	Negative	12	1	2	Moderate
74	58	Female	Japanese	4	205	20.9	186.3	1.3	0.97	1128.52	19.41	Negative	5	1	0	Moderate
75	60	Male	Japanese	8	384	14.8	3652.15	20.3	1.98	881.28	36.66	Negative	8	0	0	Moderate
76	51	Male	Japanese	10	455	13.9	2765.89	14.4	1.8	1202.28	40	Negative	6	0	0	Moderate
77	30	Male	Japanese	2	220	13.6	158.52	9.9	0.9	1707.75	22.44	Negative	3	0	0	Moderate
78	55	Male	Japanese	6	458	9.9	1542.54	10.1	1.67	1003.89	ND	Negative	5	0	0	Moderate
79	54	Male	Japanese	9	178	25.9	26.6	0	ND	1368	ND	Negative	5	1	1	Mild
80	85	Female	Japanese	1	152	10.8	56.7	0.3	ND	995.9	ND	Negative	9	2	2	Mild
81	86	Female	Asian other than Japanese	2	207	13.6	54.6	15.9	7.46	1075.2	ND	Negative	10	1	1	Mild
82	20	Female	Japanese	7	210	13.1	101.73	0	0.75	1641.6	26.61	Negative	0	1	1	Mild
83	23	Female	Japanese	5	141	7.9	7.75	0.3	0.64	2240.7	26.09	Negative	0	0	0	Mild
84	34	Male	Japanese	6	161	11.3	390.62	0.1	0.76	2052	24.22	Negative	1	0	0	Mild
85	60	Female	Japanese	9	392	6.5	385.76	2	1.14	1009.26	35.57	Negative	5	0	0	Mild
86	44	Female	Japanese	3	411	6.8	661.49	2.8	8.37	1700.79	21.33	Negative	1	0	0	Mild
87	42	Male	Japanese	0	225	11.2	149.65	0.6	0.64	836.5	15.88	Negative	1	0	0	Mild
88	57	Male	Japanese	5	201	13.4	734.52	2.2	0.9	556.85	ND	Negative	3	0	0	Mild
89	53	Male	Japanese	0	277	17.1	ND	0.8	0.96	2120.64	29.85	Negative	3	0	0	Mild
90	24	Male	Asian other than Japanese	2	191	13	ND	0.4	0.52	377.89	20.11	Negative	1	0	0	Mild
91	34	Male	Japanese	0	114	20.6	95.96	1.3	1.04	2495.47	22.98	Negative	3	1	0	Mild
92	71	Female	Japanese	0	213	9.3	350.64	0.2	1.07	2341.88	20.96	Negative	8	1	0	Mild
